# Supplementary material for: Seaweed Extracts as an Effective Gateway in the Search for Novel Antibiofilm Agents against Staphylococcus aureus
Source: Plants (Basel). 2022 Aug 31;11(17):2285. doi: 10.3390/plants11172285 (PMC9459781; doi:10.3390/plants11172285)
Supplement: Supplementary file 1 [file plants-11-02285-s001.zip]

Archive with 1 entries (1 files):
- plants-1853632-supplementary.pdf
